# Supplementary material for: A Probiotic Combination of Lactiplantibacillus plantarum DM083 and Lacticaseibacillus rhamnosus DM163 Improves Glycemic Control and Insulin Resistance in High-Fat-Diet-Induced Obese Mice
Source: Nutrients. 2026 Jun 28;18(13):2107. doi: 10.3390/nu18132107 (PMC13362811; doi:10.3390/nu18132107)
Supplement: Supplementary file 1 [file nutrients-18-02107-s001.zip]

Archive with 4 entries (4 files):
- nutrients-4319938_Supplementary figure legend.pdf
- Supplementary Figure S1.jpg
- Table S1.pdf
- Table S2.pdf
